# Supplementary material for: Effects of Chronic Hypoxia on the Immune Status of Pikeperch (Sander lucioperca Linnaeus, 1758)
Source: Biology (Basel). 2021 Jul 12;10(7):649. doi: 10.3390/biology10070649 (PMC8301350; doi:10.3390/biology10070649)
Supplement: Supplementary file 1 [file biology-10-00649-s001.zip]

Archive with 1 entries (1 files):
- biology-1263773-supplementary.pdf
